# Supplementary material for: MoTe2 Field-Effect Transistors with Low Contact Resistance through Phase Tuning by Laser Irradiation
Source: Nanomaterials (Basel). 2021 Oct 22;11(11):2805. doi: 10.3390/nano11112805 (PMC8620056; doi:10.3390/nano11112805)
Supplement: Supplementary file 1 [file nanomaterials-11-02805-s001.zip]

Archive with 1 entries (1 files):
- nanomaterials-1405986-supplementary.pdf
